# Supplementary material for: Osteoporosis: A Small-Group Case-Based Learning Activity
Source: MedEdPORTAL. 2021 Aug 30;17:11176. doi: 10.15766/mep_2374-8265.11176 (PMC8403690; doi:10.15766/mep_2374-8265.11176)
Supplement: Supplementary file 1 — CBL Facilitator Guide.docxFace-to-Face Session Student Guide.docxRemote Learning Session Guide.pptxExam Question Descriptions.docxPostsession Survey.docx [file mep_2374-8265.11176-s001.zip]

Archive with 6 entries (6 files):
- A. CBL Facilitator Guide.docx
- B. Face-to-Face Session Student Guide.docx
- C. Remote Learning Session Guide.pptx
- D. Exam Question Descriptions.docx
- E. Postsession Survey.docx
- Educational_Summary_Report_11176.pdf
